# Supplementary material for: Real-time drilling mud gas monitoring for qualitative evaluation of hydrocarbon gas composition during deep sea drilling in the Nankai Trough Kumano Basin
Source: Geochem Trans. 2014 Dec 16;15:15. doi: 10.1186/s12932-014-0015-8 (PMC4302130; doi:10.1186/s12932-014-0015-8)
Supplement: Additional file 2: Table S1. — Overview of the different gas ratios. GEO = shipboard data acquired by Geoservices, GC = data produced using a gas chromatograph, TWG = total wet gas ratio, R0 = vitrinite reflectance. [file 12932_2014_15_MOESM2_ESM.xlsx]

## Sheet: Tabelle1
Total Depth (mBRT)	Lag Depth (mbsf)	Bernard shorebased	Bernard shipboard GC	Bernard shipboard GEO	C1/C2 shorebased	C2/C3 shorebased	C1/C3 shorebased	C1/C2 shipboard GC	C2/C3 shipboard GC	C1/C3 shipboard GC	C1/C2 shipboard GEO	C2/C3 shipboard GEO	C1/C3 shipboard GEO	d13CCH4	C2/C1 shorebased	C2/C1 shipboard GC	C2/C1 shipboard GEO	TWG	TWG GEO	TWG GC	R0 (%)
2817.5	850	185	-	-	276.9	553.8	2	-	-	-	-	-	-	-	0.00361141	-	-	0.54	-	-	-
2867.5	900	1709	-	-	1708.5	-	-	-	-	-	1097.2	-	-	-	0.000585309	-	0.000911411	-	-	-	-
2967.5	1000	N/A	-	-	-	-	-	-	-	-	435.8	-	-	-66.02	-	-	0.00229463	-	-	-	0.02
3067.5	1100	517	602	509.3	574.8	5173	9	660.8	-	-	-	-	509.3	-	0.00173974	0.00151332	-	0.19	0.2	0.17	-
3167.5	1200	374	375	2301.3	408.1	4489	11	424.8	527.9	4.1	-	-	-	-64.79	0.00245038	0.00235405	-	0.27	0.1	0.25	0.03
3167.5	1200	394	-	-	393.6	-	-	-	-	-	-	-	-	-64.73	0.00254065	-	-	-	-	-	0.03
3267.5	1300	446	424	165.9	520.7	3124	6	485.6	719.3	12.6	209.9	3.8	790.9	-63.74	0.00192049	0.00205931	0.00476417	0.22	0.6	0.24	0.03
3367.5	1400	614	499	77.6	614.3	-	-	590.2	-	-	83.5	13.2	1100.4	-63.51	0.00162787	0.00169434	0.011976	-	1.29	0.2	0.04
3467.5	1500	235	459	87.5	235.3	-	-	459.3	-	-	87.5	-	-	-63.56	0.00424989	0.00217723	0.0114286	-	0.85	0.22	0.04
3517.5	1550	N/A	-	61.2	-	-	-	-	-	-	67.4	9.9	664.7	-61.49	-	-	0.0148368	-	1.82	0.23	0.05
3567.5	1600	88	-	58.1	219.5	146.3	0.7	-	748.2	4.3	62.4	13.8	860.7	-61.12	0.00455581	-	0.0160256	1.15	1.72	0.23	0.05
3567.5	1600	400	414	-	400	-	-	513.6	-	-	-	-	-	-61.12	0.0025	0.00194704	-	-	-	-	0.05
3572.3	1604.8	N/A	-	-	-	-	-	-	-	-	-	-	-	-61.26	-	-	-	-	1.38	0.18	0.05
3667.5	1700	377	373	118	460.4	2072	4.5	467.3	818.1	5.2	138.9	5.7	786.2	-60.22	0.00217202	0.00213995	0.00719942	0.27	0.85	0.27	0.06
3717.5	1750	386	322	99.5	385.6	-	-	408.7	-	-	120.3	4.8	575.5	-60.03	0.00259336	0.00244678	0.00831255	-	1.01	0.31	0.06
3767.5	1800	444	385.087	112	444	-	-	385.1	-	-	112	-	-	-61.68	0.00225225	0.00259673	0.00892857	-	0.89	0.26	0.05
3767.5	1800	N/A	-	-	-	-	-	-	-	-	-	-	-	-61.68	-	-	-	-	-	-	0.05
3867.5	1900	199	185	122.9	298	596	2	315.3	304.8	2.8	122.9	-	-	-57.36	0.0033557	0.00317158	0.0081367	0.5	0.81	0.5	0.09
3917.5	1950	125	164	53.6	208.3	312.5	1.5	292	253.8	1.8	63.9	5.2	330.8	-51.7	0.00480077	0.00342466	0.0156495	0.8	1.34	0.63	0.21
3955	1987.5	132	140	42.4	211.6	352.7	1.7	249	216.3	2.6	51.8	4.5	235.5	-52.68	0.0047259	0.00401606	0.019305	0.76	2.37	0.72	0.18
3965.7	1998.2	92	121	64.2	92	-	-	229.4	-	-	99.3	1.8	182.1	-55.27	0.0108696	0.0043592	0.0100705	-	1.57	0.83	0.12
Table S1. Overview of the different gas ratios. GEO = shipboard data acquired by Geoservices, GC = data produced using a gas chromatograph, TWG = total wet gas ratio, R0 = vitrinite reflectance.
